# Supplementary material for: Fate of Entosis: From the Beginning to the End in Untreated Advanced Breast Cancer
Source: Int J Mol Sci. 2023 Jul 29;24(15):12142. doi: 10.3390/ijms241512142 (PMC10418304; doi:10.3390/ijms241512142)
Supplement: Supplementary file 1 [file ijms-24-12142-s001.zip]

Archive with 1 entries (1 files):
- ijms-2499082-SI.pdf
